# Supplementary material for: Diagnostic Approach and Differences between Spinal Infections and Tumors
Source: Diagnostics (Basel). 2023 Aug 23;13(17):2737. doi: 10.3390/diagnostics13172737 (PMC10487270; doi:10.3390/diagnostics13172737)
Supplement: Supplementary file 1 [file diagnostics-13-02737-s001.zip]

Archive with 1 entries (1 files):
- diagnostics-2327068-supplementary.xlsx
