# Supplementary material for: Diagnostic Approach and Differences between Spinal Infections and Tumors
Source: Diagnostics (Basel). 2023 Aug 23;13(17):2737. doi: 10.3390/diagnostics13172737 (PMC10487270; doi:10.3390/diagnostics13172737)
Supplement: Supplementary file 1 [file diagnostics-13-02737-s001.zip › diagnostics-2327068-supplementary.xlsx]

## Sheet: Foglio 1 - csv-SpinemhAND-set-2
PMID	Title	Authors	Citation	First Author	Journal/Book	Publication Year	Create Date	PMCID	NIHMS ID	DOI	LOE
19325068	MR imaging assessment of the spine: infection or an imitation?	Hong SH, Choi JY, Lee JW, Kim NR, Choi JA, Kang HS.	Radiographics. 2009 Mar-Apr;29(2):599-612. doi: 10.1148/rg.292085137.	Hong SH	Radiographics	2009	2009/03/28			10.1148/rg.292085137	V
31486051	Of Cestodes and Men: Surgical Treatment of a Spinal Hydatid Cyst	Saul D, Seitz MT, Weiser L, Oberthür S, Roch J, Bremmer F, Perske C, Viezens L, Sehmisch S, Lehmann W.	J Neurol Surg A Cent Eur Neurosurg. 2020 Jan;81(1):86-90. doi: 10.1055/s-0039-1693707. Epub 2019 Sep 4.	Saul D	J Neurol Surg A Cent Eur Neurosurg	2020	2019/09/06			10.1055/s-0039-1693707	V
12889863	Magnetic resonance imaging of the pediatric spine	Khanna AJ, Wasserman BA, Sponseller PD.	J Am Acad Orthop Surg. 2003 Jul-Aug;11(4):248-59. doi: 10.5435/00124635-200307000-00004.	Khanna AJ	J Am Acad Orthop Surg	2003	2003/08/02			10.5435/00124635-200307000-00004	V
32011480	Spinal epidural involvement in adult Langerhans cell histiocytosis (LCH): A case report	Lim CS, Cho JH.	Medicine (Baltimore). 2020 Jan;99(3):e18794. doi: 10.1097/MD.0000000000018794.	Lim CS	Medicine (Baltimore)	2020	2020/02/04	PMC7220126		10.1097/MD.0000000000018794	V
27012293	SAPHO Syndrome: Imaging Findings of Vertebral Involvement	McGauvran AM, Kotsenas AL, Diehn FE, Wald JT, Carr CM, Morris JM.	AJNR Am J Neuroradiol. 2016 Aug;37(8):1567-72. doi: 10.3174/ajnr.A4736. Epub 2016 Mar 24.	McGauvran AM	AJNR Am J Neuroradiol	2016	2016/03/26	PMC7960289		10.3174/ajnr.A4736	I
33639883	Standardized uptake values of (99m)Tc-MDP in normal vertebrae assessed using quantitative SPECT/CT for differentiation diagnosis of benign and malignant bone lesions	Qi N, Meng Q, You Z, Chen H, Shou Y, Zhao J.	BMC Med Imaging. 2021 Feb 27;21(1):39. doi: 10.1186/s12880-021-00569-5.	Qi N	BMC Med Imaging	2021	2021/02/28	PMC7913396		10.1186/s12880-021-00569-5	III
15746229	Diffusion-weighted magnetic resonance imaging of spinal infection and malignancy	Pui MH, Mitha A, Rae WI, Corr P.	J Neuroimaging. 2005 Apr;15(2):164-70. doi: 10.1177/1051228404274306.	Pui MH	J Neuroimaging	2005	2005/03/05			10.1177/1051228404274306	III
25926906	Atypical imaging features of tuberculous spondylitis: case report with literature review	Momjian R, George M.	J Radiol Case Rep. 2014 Nov 30;8(11):1-14. doi: 10.3941/jrcr.v8i11.2309. eCollection 2014 Nov.	Momjian R	J Radiol Case Rep	2014	2015/05/01	PMC4394978		10.3941/jrcr.v8i11.2309	V
23942325	99mTc-MDP SPECT/CT of the spine and sacrum at a multispecialty institution: clinical use, findings, and impact on patient management	Lehman VT, Murphy RC, Maus TP.	Nucl Med Commun. 2013 Nov;34(11):1097-106. doi: 10.1097/MNM.0b013e328364bfa6.	Lehman VT	Nucl Med Commun	2013	2013/08/15			10.1097/MNM.0b013e328364bfa6	V
19021840	The usefulness of CT perfusion in differentiation between neoplastic and tuberculous disease of the spine	Shankar J, Jayakumar P, Vasudev M, Ravishankar S, Sinha N.	J Neuroimaging. 2009 Apr;19(2):132-8. doi: 10.1111/j.1552-6569.2008.00265.x. Epub 2008 Nov 3.	Shankar J	J Neuroimaging	2009	2008/11/22			10.1111/j.1552-6569.2008.00265.x	V
22531896	Isolated atypical spinal tuberculosis mistaken for neoplasia: case report and literature review	Yu Y, Wang X, Du B, Yuan W, Ni B, Chen D.	Eur Spine J. 2013 May;22 Suppl 3(Suppl 3):S302-5. doi: 10.1007/s00586-012-2294-z. Epub 2012 Apr 25.	Yu Y	Eur Spine J	2013	2012/04/26	PMC3641247		10.1007/s00586-012-2294-z	V
12920567	Diagnosing tuberculous spondylitis: patients with back pain referred to a rheumatology outpatient department	Kotevoglu N, Taşbaşi I.	Rheumatol Int. 2004 Jan;24(1):9-13. doi: 10.1007/s00296-003-0322-3. Epub 2003 Aug 14.	Kotevoglu N	Rheumatol Int	2004	2003/08/16			10.1007/s00296-003-0322-3	V
31652162	The Great Mimicker-Tuberculosis Involving Prostate and Vertebrae Posing as Metastatic Prostate Carcinoma on FDG PET/CT	Joshi PV, Shewalkar B, George T, Sahasrabudhe S, Joshi S, Kulkarni M.	Clin Nucl Med. 2020 Mar;45(3):206-208. doi: 10.1097/RLU.0000000000002789.	Joshi PV	Clin Nucl Med	2020	2019/10/26			10.1097/RLU.0000000000002789	V
33220475	An Intraoperative Surprise! A Rare Case Report of Primary Craniovertebral Junction Hydatid Disease Mimicking a Bony Tumor	Kiran M, Prasad CK, Mrudul B, Shishir K.	World Neurosurg. 2021 Feb;146:171-176. doi: 10.1016/j.wneu.2020.11.072. Epub 2020 Nov 18.	Kiran M	World Neurosurg	2021	2020/11/21			10.1016/j.wneu.2020.11.072	V
15731885	The vacuum cleft sign: an uncommon radiological sign	Sarli M, Pérez Manghi FC, Gallo R, Zanchetta JR.	Osteoporos Int. 2005 Oct;16(10):1210-4. doi: 10.1007/s00198-005-1833-4. Epub 2005 Feb 25.	Sarli M	Osteoporos Int	2005	2005/02/26			10.1007/s00198-005-1833-4	V
24699989	Spinal non-Hodgkin's lymphoma mimicking a flare of disease in a patient with ankylosing spondylitis treated with anti-TNF agents: case report and review of the literature	Monti S, Boffini N, Lucioni M, Paulli M, Montecucco C, Caporali R.	Clin Rheumatol. 2016 Jan;35(1):275-80. doi: 10.1007/s10067-014-2594-2. Epub 2014 Apr 5.	Monti S	Clin Rheumatol	2016	2014/04/05			10.1007/s10067-014-2594-2	V
26155896	An inflammatory pseudotumor in the thoracic epidural space presenting with progressive paraplegia: a histopathological diagnosis with clinical and radiological uncertainty. Case report with literature review	Kanagaraju V, Rai D, Alluri RV, Prasanna C, Shyam Sundar V, Arvind Kumar SM, Venkatesh Kumar N.	Eur Spine J. 2016 May;25 Suppl 1:75-9. doi: 10.1007/s00586-015-4106-8. Epub 2015 Jul 9.	Kanagaraju V	Eur Spine J	2016	2015/07/10			10.1007/s00586-015-4106-8	V
12834638	Isolated solitary vertebral body tuberculosis--study of seven cases	Lolge S, Maheshwari M, Shah J, Patkar D, Chawla A.	Clin Radiol. 2003 Jul;58(7):545-50. doi: 10.1016/s0009-9260(03)00120-x.	Lolge S	Clin Radiol	2003	2003/07/02			10.1016/s0009-9260(03)00120-x	V
11369072	Spondylodiscitis in patients with spinal cord compression: a possible pitfall in radiation oncology	Rades D, Bremer M, Goehde S, Joergensen M, Karstens JH.	Radiother Oncol. 2001 Jun;59(3):307-9. doi: 10.1016/s0167-8140(00)00300-5.	Rades D	Radiother Oncol	2001	2001/05/23			10.1016/s0167-8140(00)00300-5	V
16286421	Inflammatory pseudotumor in the epidural space of the thoracic spine: a case report and literature review of MR imaging findings	Seol HJ, Kim SS, Kim JE, Lee SH, Won JY.	AJNR Am J Neuroradiol. 2005 Nov-Dec;26(10):2667-70.	Seol HJ	AJNR Am J Neuroradiol	2005	2005/11/16	PMC7976203			V
8688231	Imaging of tuberculosis. IV. Spinal manifestations in 63 patients	Lindahl S, Nyman RS, Brismar J, Hugosson C, Lundstedt C.	Acta Radiol. 1996 Jul;37(4):506-11. doi: 10.1177/02841851960373P215.	Lindahl S	Acta Radiol	1996	1996/07/01			10.1177/02841851960373P215	V
22382854	Pyogenic vertebral osteomyelitis in a breast cancer patient: report of a case	Zaha H, Onomura M, Nishikuramori Y.	Surg Today. 2012 Oct;42(10):1022-5. doi: 10.1007/s00595-012-0158-0. Epub 2012 Mar 1.	Zaha H	Surg Today	2012	2012/03/03			10.1007/s00595-012-0158-0	V
